# Supplementary material for: IGF2BP2 Shapes the Tumor Microenvironment by Regulating Monocyte and Macrophage Recruitment in Bladder Cancer
Source: Cancer Med. 2024 Dec 23;13(24):e70506. doi: 10.1002/cam4.70506 (PMC11664238; doi:10.1002/cam4.70506)
Supplement: Supplementary file 2 — Table S1. The clinical information of TCGA‐BLCA and IMvigor210 analyzed in this study. Table S2. The information of 26 m6A methylation regulators. Table S3. The information of the siRNA sequence. Table S4. The cluster‐specific marker genes derived from the TCGA‐BLCA cohort. Table S5. Marker genes for different cell types. Table S6. Signature Genes for M2, Angiogenesis, and Macro_SPP1. [file CAM4-13-e70506-s001.xlsx]

## Sheet: TableS1
Table S1:The clinical information of TCGA-BLCA and IMvigor210 analyzed in this study.
	TCGA dataset		IMvigor210 dataset
	Case	Percent	Case		Percent
Normal	23	0.0528	0	0
Tumor	413	0.9472	348	1
Stage
Ⅰ	2	0.0046	118	0.3391
Ⅱ	136	0.3119	95	0.273
Ⅲ	149	0.3417	69	0.1983
Ⅳ	147	0.3371	66	0.1896
Unknown	2	0.0046	0	0
Grade
High grade	412	0.945	-	-
Low grade	21	0.0481	-	-
Unkown	3	0.0069	-	-
Rsponse
CR/PR	-	-	68	0.1954
SD/PD	-	-	230	0.6609
Unknown	-	-	50	0.1437

## Sheet: TableS2
Table S2 The information of 26 m6A methylation regulators
Type	Gene	Full name	Also known as
Writer	CBLL1	Cbl proto-oncogene like 1	HAKAI; RNF188
	VIRMA	vir like m6A methyltransferase associated	MSTP054; fSAP121; KIAA1429
	METTL3	methyltransferase 3	IME4; Spo8; MT-A70; hMETTL3
	METTL5	methyltransferase 5	MRT72; HSPC133
	METTL14	methyltransferase 14	hMETTL14
	METTL16	Methyltransferase 16	METT10D
	WTAP	WT1 associated protein	Mum2
	RBM15	RNA binding motif protein 15	OTT; OTT1; SPEN
	RBM15B	RNA binding motif protein 15B	OTT3; HsOTT3; HUMAGCGB
	ZNF217	zinc finger protein 217	ZABC1
	ZC3H13	zinc finger CCCH-type containing 13	KIAA0853
Readers	ELAVL1	ELAV like RNA binding protein 1	HUR; Hua; MelG; ELAV1
	FMR1	FMRP translational regulator 1	POF; FMRP; POF1; FRAXA
	HNRNPA2B1	heterogeneous nuclear ribonucleoprotein A2/B1	OPMD2; RNPA2; HNRPA2;
	HNRNPC	heterogeneous nuclear ribonucleoprotein C	C1; C2; HNRNP; HNRPC; SNRPC
	IGF2BP1	insulin like growth factor 2 mRNA binding protein 1	IMP1; ZBP1; CRDBP; IMP-1; CRD-BP; VICKZ1
	IGF2BP2	insulin like growth factor 2 mRNA binding protein 2	IMP2; IMP-2; VICKZ2
	IGF2BP3	insulin like growth factor 2 mRNA binding protein 2	KOC; CT98; IMP3; KOC1; IMP-3; VICKZ3
	LRPPRC	leucine rich pentatricopeptide repeat containing	LSFC; GP130; LRP130; MC4DN5; CLONE-23970
	YTHDC1	YTH N6-methyladenosine RNA binding protein C1	YT521; YT521-B
	YTHDC2	YTH N6-methyladenosine RNA binding protein C2	CAHL; hYTHDC2
	YTHDF1	YTH N6-methyladenosine RNA binding protein F1	DF1; C20orf21
	YTHDF2	YTH N6-methyladenosine RNA binding protein F2	DF2; CAHL; HGRG8; NY-REN-2
	YTHDF3	YTH N6-methyladenosine RNA binding protein F3	DF3
Erasers	ALKBH5	alkB homolog 5	ABH5; OFOXD; OFOXD1
	FTO	FTO alpha-ketoglutarate dependent dioxygenase	GDFD; IFEX9; ALKBH9; BMIQ14

## Sheet: TableS3
Table S3 The information on siRNA sequence
Name	Sequence (5’ to 3’)	Supplier
siRNA-IGF2BP2-1	sense: GCCGCAUGAUUCUUGAAAUTT	Shanghai GenePharma
	antisense: AUUUCAAGAAUCAUGCGGCTT
siRNA-IGF2BP2-2	sense: GGGACCAAGAUAACAAUCUTT	Shanghai GenePharma
	antisense: AGAUUGUUAUCUUGGUCCCTT
siRNA-IGF2BP2-3	sense: GCGAAAGGAUGGUCAUCAUTT	Shanghai GenePharma
	antisense: AUGAUGACCAUCCUUUCGCTT
siRNA-NC	sense: UUCUCCGAACGUGUCACGUTT	Shanghai GenePharma
	antisense: ACGUGACACGUUCGGAGAATT

## Sheet: TableS4
Table S4: The cluster-specific marker genes derived from the TCGA-BLCA cohort
cluster1	cluster2	cluster3
IGF2BP1	LOC100188947	IGF2BP3
IGF2BP3	LOC100144604	IGF2BP2
IGF2BP2	FAM174B	TMEM45A
C3orf72	PACRG	SPHK1
HMGA2	NSUN6	CCDC109B
HOXB13	TBX3	MFI2
ZBTB34	KRTAP5-9	C9orf21
SLC16A1	SSH3	ALOX5AP
GJC1	ALDH4A1	C6orf114
FOXL2	TRAK1	CD109
RAPGEF1	BTBD16	TEAD4
YKT6	KRTAP5-10	PDCD1LG2
LMX1B	PPFIBP2	ADCY7
C11orf95	PLEKHH3	GPX8
GNG4	CACNA1D	GFOD1
LPPR3	SLC5A7	TGFBI
CHST11	C10orf129	PLAUR
DLX1	RAPGEFL1	CTHRC1
PAGE4	HMGCS2	NCRNA00152
WNT10B	KRTAP5-8	NCF2
AMZ1	C8orf55	RAB31
B4GALNT1	CYP4B1	MOBKL2B
RAB3IL1	SEMA3F	IL15RA
HOXC9	TEKT5	OPTN
DLX2	FAM190A	GNB4
CYP26B1	BTG2	FMO1
GPSM1	AGAP11	FCGR2A
GNA12	SLC22A5	MT2A
UAP1L1	CBR4	VMO1
LMNB2	LRFN2	PTRF
ARID3A	UGT2B28	FAP
LAMA1	C10orf116	CD86
RAB39	MMEL1	RPSAP52
MAP4K4	SIGLEC15	DEGS1
STMN3	BCAS1	F3
HOXD13	UGT1A1	NFIL3
?|340602	MGST2	EMP3
SLC7A6	CYP4F8	SERPINB7
TRAM2	C15orf17	CHST11
HOXC8	ZNF440	ACTB
ZIC1	C1orf126	S100A10
HOXC10	ARHGEF10L	CD14
ADD2	ZBTB7C	RAB27A
GPR64	SLC44A3	ARSI
C3orf65	FER1L4	SLC39A8
CLIC4	RNF128	FAS
QSOX2	PLEKHM1P	CISD1
MARS	ZNF561	CORO1C
ADAP2	TMC7	TTC7A
TTYH3	ORMDL3	C1R
FAM126A	NADSYN1	IFITM3
MYO16	SLC14A1	SERPINB1
CDCA5	KLHDC7A	MT1X
VAX2	PLEKHH1	PODNL1
SH3GL3	CYP4F22	CAPN2
ATP8B2	FAM3B	HAVCR2
WT1	DNAJA4	C1orf38
ZDHHC19	ATP8B1	FPR1
KSR1	EVPLL	TNFAIP6
FAM70A	KRTAP5-7	PLK2
FSD1L	IFT140	GPR97
MPP1	C22orf32	PGM1
DEPDC7	GGT6	IFI30
GBGT1	VSIG2	ANXA2
DSCC1	PLA2G6	LOC541471
GJA3	SLITRK6	GPR77
AFAP1	C17orf28	GLT25D1
SP8	TSGA10	FKBP5
CHST13	FOXA1	TMEM173
LHX2	RAB15	TPBG
ZBTB46	CYP4F12	ICAM1
HMOX1	MECOM	WARS
RRBP1	DHRS2	VSIG4
DBF4B	RAB11A	FCGR3A
ADCY7	SYTL1	PSMA2
C12orf75	PCP4L1	LILRB3
CHST3	JMJD7-PLA2G4B	C1QA
SLC4A3	MFAP3L	RGS20
CTSL2	TMEM134	SIGLEC7
SCML2	FRY	HPSE
HELB	ZNF552	LAP3
IRGM	SRCIN1	SERPINB4
ATP6V1B1	DENND2D	NEK6
CCDC144NL	CRTAC1	GNLY
AP2A2	PICK1	TRIM47
ZIC4	TRIOBP	PI3
HIC2	VIPR1	TREM2
SACS	ACAA1	FLNA
BIN1	C10orf58	C1QB
SERPINB9	ATF7IP2	RNASE6
LIMK1	HSD17B4	C5AR1
ASAP1	CHADL	CXCL11
HS3ST3A1	CYB5A	EHD2
FOXC2	SAMD10	PHF19
DLL3	COMT	ACTN1
GATA4	LOC149134	C1orf162
MFAP2	DEGS2	CD163
HS3ST3B1	WSCD2	GAS1
TRIP13	PLIN5	DPYD
MGAT5B	SEMA6A	ANXA2P2

## Sheet: TableS5
Table S5 The marker genes for different cell types
Marker gene	Cell type
EPCAM	Epithelial cell
KRT18	Epithelial cell
KRT19	Epithelial cell
SFN	Epithelial cell
PECAM1	Endothelial cell
CDH5	Endothelial cell
CD34	Endothelial cell
VWF	Endothelial cell
COL3A1	Fibroblast cell
COL1A2	Fibroblast cell
MCAM	Fibroblast cell
MYLK	Fibroblast cell
ACTA2	Fibroblast cell
PDGFRA	iCAF
RGS5	mCAF
TAGLN	Smooth muscle cell
DES	Smooth muscle cell
CNN1	Smooth muscle cell
ACTG2	Smooth muscle cell
TPM2	Smooth muscle cell
PTPRC	Immune cell
CD2	T cell
CD3D	T cell
CD3E	T cell
MZB1	B cell
LYZ	Monocyte cell
MS4A7	Monocyte cell
CD14	Monocyte cell

## Sheet: TableS6
Table S6: Signature Genes
Signature	Gene symbol
M2 macrophage signature	IL4R,CCL4,CCL13,CCL20,CCL17,CCL18,CCL22,CCL24,LYVE1,VEGFA,VEGFB,VEGFC,VEGFD,EGF,CTSA,CTSB,CTSC,CTSD,TGFB1,TGFB2,TGFB3,MMP14,MMP19,MMP9,CLEC7A,WNT7B,FASL,TNFSF12,TNFSF8,CD276,VTCN1,MSR1,FN1,IRF4
Angiogenesis signature	CCND2, CCNE1, CD44, CXCR4, E2F3, EDN1, EZH2, FGF18, FGFR1, FYN, HEY1, ITGAV, JAG1, JAG2, MMP9, NOTCH1, PDGFA, PTK2, SPP1, STC1, TNFAIP6, TYMP, VAV2, VCAN, VEGFA
Macro_SPP1 signature	CD68, LYZ, SPP1, CTSL, EMP1, FABP5, CSTB, SDC2, IL1B, LGMN
